# Supplementary material for: Haploidentical versus Double-Cord Blood Stem Cells as a Second Transplantation for Relapsed Acute Myeloid Leukemia
Source: Cancers (Basel). 2023 Jan 10;15(2):454. doi: 10.3390/cancers15020454 (PMC9856318; doi:10.3390/cancers15020454)
Supplement: Supplementary file 1 [file cancers-15-00454-s001.zip]

Archive with 1 entries (1 files):
- cancers-2086158-SupplementaryMaterials_revised_final.pdf
